# Supplementary material for: Synthesis, Characterization, and Study of the Antimicrobial Potential of Dimeric Peptides Derived from the C-Terminal Region of Lys49 Phospholipase A2 Homologs
Source: Toxins (Basel). 2024 Jul 5;16(7):308. doi: 10.3390/toxins16070308 (PMC11281518; doi:10.3390/toxins16070308)
Supplement: Supplementary file 1 [file toxins-16-00308-s001.zip]

Archive with 1 entries (1 files):
- toxins-3048748-supplementary.pdf
